# Supplementary material for: Columnar Liquid Crystals of Copper(I) Complexes with Ionic Conductivity and Solid State Emission
Source: Molecules. 2023 May 19;28(10):4196. doi: 10.3390/molecules28104196 (PMC10220757; doi:10.3390/molecules28104196)
Supplement: Supplementary file 1 [file molecules-28-04196-s001.zip]

Archive with 1 entries (1 files):
- molecules-2396650-supplementary.pdf
